# Supplementary material for: A giant NLR gene confers broad-spectrum resistance to Phytophthora sojae in soybean
Source: Nat Commun. 2021 Nov 5;12:6263. doi: 10.1038/s41467-021-26554-8 (PMC8571336; doi:10.1038/s41467-021-26554-8)
Supplement: Supplementary file 4 — Supplementary Data 1 [file 41467_2021_26554_MOESM4_ESM.xlsx]

## Sheet: Sheet1
Supplementary Data 1 Resistance evaluation of the Rps11 locus to 158 isolates.
Isolate	Latitude	Longitude	City	County	D/T	Williams	D/T	Rps11
1 A-1	N 40.90496	W 084.98903	Decatur	Adams	10/11	0.909091	9/10	0.9
2 A-1	N 40.90496	W 084.98903	NA	NA	12/12	1	1/9	0.111111
3 B-1	N 40.58507	W 084.86088	Geneva	Adams	9/11	0.818182	3/11	0.272727
4 E-2	N 40.63035	W 084.81773	Berne	Adams	9/9	1	8/9	0.888889
5 A-1	N 41.22283	W 084.95517	Grabill	Allen	11/12	0.916667	10/12	0.833333
6 E-2	N 41.04152	W 084.95053	New Haven	Allen	9/9	1	1/11	0.0909091
7 E-2	N 40.97488	W 085.25479	Roanoke	Allen	10/10	1	0/6	0
8 A-1	N 40.91072	W 085.34553	Roanoke	Huntington	9/11	0.818182	1/12	0.0833333
9 A-1	N 40.82905	W 086.86231	Monon	White	8/11	0.727273	4/8	0.5
9 A-1	N 40.82905	W 086.86231	Monon	White	7/10	0.7	6/8	0.75
10 B-1	N 40.78548	W 086.88977	Reynolds	White	7/8	0.875	0/11	0
11 B-1	N 40.70295	W 086.95348	Reynolds	White	11/12	0.916667	11/11	1
12 E-2	N 40.93737	W 087.43598	Morocco	Newton	9/9	1	0/9	0
14 A-1	N 41.34976	W 086.69878	Brems	Starke	9/10	0.9	0/11	0
15 A-1	N 41.28823	W 086.57769	Knox	Starke	12/12	1	10/12	0.833333
16 C-3	N 41.08433	W 086.53154	Monteray	Pulaski	11/12	0.916667	5/11	0.454545
16b C-2	N 41.08380	W 086.53840	Monteray	Pulaski	4/10	0.4	0/10	0
16b C-2	N 41.08380	W 086.53840	Monteray	Pulaski	6/10	0.6	0/9	0
16b H-5	N 41.08380	W 086.53840	Monteray	Pulaski	11/11	1	0/12	0
17 A-1	N 39.42980	W 086.43896	Martinsville	Morgan	10/10	1	0/10	0
18 H-3	N 39.41669	W 086.38110	Martinsville	Morgan	11/11	1	0/11	0
19 A-1	N 39.35630	W 086.30166	Morgantown	Morgan	12/12	1	1/11	0.0909091
20 B-2	N 39.28340	W 086.25600	Beanblossom	Brown	10/11	0.909091	0/12	0
21 A-1	N 39.30665	W 085.62824	Greensburg	Decatur	10/10	1	0/12	0
22 A-1	N 39.29596	W 085.67756	Greensburg	Decatur	12/12	1	0/12	0
25 C-2	N 39.10662	W 085.89056	Waynesville	Bartholomew	10/13	0.769231	0/12	0
29 A-2	N 39.13217	W 085.50211	North Vernon	Jennings	11/12	0.916667	0/9	0
29 E-2	N 39.13217	W 085.50211	North Vernon	Jennings	5/10	0.5	0/12	0
30 C-1	N 39.12446	W 085.61291	North Vernon	Jennings	9/10	0.9	0/12	0
32 B-1	N 40.66336	W 086.40500	Deer Creek	Carroll	11/12	0.916667	0/12	0
33 B-1	N 40.65193	W 086.46801	Deer Creek	Carroll	8/10	0.8	0/9	0
35 A-1	N 40.70462	W 086.48701	Clymers	Cass	11/11	1	0/10	0
35 F-3	N 40.70462	W 086.48701	Clymers	Cass	11/11	1	0/11	0
36 A-1	N 41.36051	W 086.06642	Bourbon	Marshall	0/12	0	0/10	0
36 A-1	N 41.36051	W 086.06642	Bourbon	Marshall	4/9	0.444444	0/11	0
36 B-2	N 41.36051	W 086.06642	Bourbon	Marshall	10/10	1	12/12	1
37 E-3	N 41.35224	W 085.74662	Syracuse	Kosciusko	11/11	1	0/11	0
38 G-4	N 41.04783	W 085.69312	North Manchester	Kosciusko	9/9	1	9/10	0.9
39 B-2	N 41.12950	W 085.87054	Claypool	Kosciusko	12/12	1	0/10	0
40 G-4	N 41.51197	W 085.31149	Kendallville	Nobel	10/10	1	9/9	1
42 B-1	N 41.45224	W 084.87048	Butler	Dekalb	9/9	1	0/11	0
43 A-1	N 41.30648	W 085.08826	Auburn	Dekalb	11/11	1	0/10	0
43 B-1	N 41.30648	W 085.08826	Auburn	Dekalb	9/9	1	0/7	0
44 B-1	N 40.81373	W 085.98716	Peru	Miami	8/8	1	9/9	1
45 B-1	N 40.58074	W 085.92374	Converse	Miami	9/10	0.9	8/8	1
46 C-2	N 40.78996	W 086.08952	Peru	Miami	11/11	1	0/11	0
47 A-1	N 40.34442	W 086.57448	Frankfort	Clinton	11/11	1	0/12	0
48 A-1	N 40.44903	W 087.24055	Pine Village	Warren	11/11	1	12/12	1
48 B-1	N 40.44903	W 087.24055	Pine Village	Warren	8/9	0.888889	5/9	0.555556
49 A-1	N 40.38105	W 087.14914	Otterbein	Warren	11/12	0.916667	0/9	0
50 B-1	N 40.35755	W 087.17988	Attica	Warren	11/11	1	3/10	0.3
51 M-4	N 40.03183	W 087.49126	Perrysville	Vermillion	9/11	0.818182	0/10	0
52 B-1	N 39.66355	W 087.44700	Clinton	Vermillion	7/11	0.636364	0/9	0
52 B-1	N 39.66355	W 087.44700	Clinton	Vermillion	11/11	1	0/11	0
54 F-4	N 40.65244	W 085.64075	La Fontaine	Grant	10/10	1	2/11	0.181818
55 A-3	N 40.52213	W 085.48476	Upland	Grant	10/10	1	0/9	0
56 C-1	N 41.50157	W 086.98971	Valparasio	Porter	12/12	1	0/9	0
57 E-1	N 41.50291	W 086.98766	Valparasio	Porter	12/12	1	0/9	0
58 J-4	N 41.20449	W 086.99295	Wheatfield	Jasper	8/11	0.727273	0/10	0
58 L-5	N 41.20449	W 086.99295	Wheatfield	Jasper	9/10	0.9	0/9	0
59 A-1	N 40.95789	W 087.17056	Rensselear	Jasper	11/11	1	9/10	0.9
61 A-1	N 39.24440	W 085.05331	Sunman	Dearborn	7/7	1	9/9	1
62 B-2	N 39.23475	W 085.05738	Sunman	Dearborn	9/9	1	0/8	0
65 B-1	N 38.32988	W 085.97841	Georgetown	Floyd	9/9	1	0/10	0
67 F-3	N 38.49106	W 085.6161	Charlestown	Clark	10/10	1	0/10	0
69 E-2	N 38.58755	W 085.9325	Salem	Washington	11/11	1	0/10	0
70 A-1	N 38.63133	W 086.2307	Campbellsburg	Washington	8/11	0.727273	10/10	1
70 B-1	N 38.63133	W 086.2307	Campbellsburg	Washington	12/12	1	12/12	1
71 D-1	N 38.85856	W 085.0488	Bennington	Switzerland	9/9	1	0/11	0
72 B-1	N 40.60660	W 087.34538	Fowler	Benton	12/12	1	3/11	0.272727
73 E-2	N 40.62072	W 087.30252	Fowler	Benton	3/9	0.333333	0/7	0
73 E-2	N 40.62072	W 087.30252	Fowler	Benton	11/11	1	0/12	0
75 E-3	N 39.90692	W 085.68655	Greenfield	Hancock	7/9	0.777778	0/8	0
77 F-4	N 39.85382	W 085.73348	Greenfield	Hancock	9/9	1	0/10	0
79 A-1	N 40.35025	W 086.65878	Mulberry	Clinton	9/10	0.9	0/12	0
82 A-1	N 40.63588	W 086.35467	Camden	Cass	10/11	0.909091	0/11	0
85 A-1	N 40.47463	W 086.78065	Buck Creek	Tippecanoe	12/12	1	1/9	0.111111
85 B-2	N 40.47463	W 086.78065	Buck Creek	Tippecanoe	9/10	0.9	0/11	0
86 A-1	N 40.31692	W 086.79200	Lafayette	Tippecanoe	10/11	0.909091	0/11	0
87 A-1	N 40.31547	W 086.77392	Lafayette	Tippecanoe	8/10	0.8	0/12	0
89 G-2	N 40.52630	W 087.03092	West Lafayette	Tippecanoe	4/12	0.333333	2/10	0.2
89 I-3	N 40.52630	W 087.03092	West Lafayette	Tippecanoe	10/11	0.909091	0/11	0
90 B-2	N 40.53872	W 086.99163	West Lafayette	Tippecanoe	12/12	1	0/11	0
91 A-1	N 40.36445	W 085.35042	Eaton	Delaware	8/12	0.666667	0/11	0
91 B-1	N 40.36445	W 085.35042	Eaton	Delaware	11/11	1	2/11	0.181818
92 C-2	N 40.44283	W 085.29508	Hartford City	Blackford	10/10	1	9/11	0.818182
93 E-3	N 40.47115	W 085.45500	Upland	Grant	9/12	0.75	9/10	0.9
94 E-3	N 39.78147	W 085.14852	Milton	Wayne	10/10	1	9/9	1
95 E-2	N 39.78807	W 085.15885	Milton	Wayne	12/12	1	8/8	1
96 A-1	N 39.74610	W 085.18735	Bentonville	Fayette	11/11	1	0/11	0
96 C-2	N 39.74610	W 085.18735	Bentonville	Fayette	9/12	0.75	0/11	0
97 A-1	N 39.75875	W 085.25815	Bentonville	Fayette	10/11	0.909091	8/8	1
98 E-4	N 40.01417	W 085.40000	New Castle	Henry	9/11	0.818182	10/10	1
99 E-3	N 39.60323	W 084.87140	Liberty	Union	5/7	0.714286	0/10	0
99 G-3	N 39.60323	W 084.87140	Liberty	Union	11/11	1	0/11	0
101 A-1	N 40.19745	W 084.86183	Union City	Randolph	8/10	0.8	0/10	0
102 A-1	N 40.20342	W 084.95630	Winchester	Randolph	10/12	0.833333	0/10	0
103 C-1	N 39.24195	W 086.56600	Bloomington	Monroe	7/9	0.777778	0/11	0
104 F-4	N 38.76487	W 086.57853	Mitchell	Lawrence	12/12	1	8/9	0.888889
105 A-1	N 38.67768	W 086.89850	Loogootee	Martin	7/8	0.875	0/6	0
105 K-4	N 38.67768	W 086.89850	Loogootee	Martin	12/12	1	12/12	1
106 A-1	N 38.66230	W 086.95095	Cannelburg	Daviess	10/10	1	0/11	0
107 C-1	N 38.49293	W 087.30573	Petersburg	Pike	8/9	0.888889	0/12	0
108 C-1	N 38.45258	W 087.29508	Willisville	Pike	9/11	0.818182	0/6	0
109 B-1	N 38.25170	W 087.53410	Fort Branch	Gibson	8/10	0.8	10/10	1
110 A-1	N 38.09208	W 087.59508	Darmstadt	Vanderburgh	9/12	0.75	13/13	1
111 A-1	N 38.19442	W 087.78283	Poseyville	Posey	10/11	0.909091	0/10	0
113 B-2	N 38.20110	W 087.77780	Poseyville	Posey	9/12	0.75	0/12	0
113 E-2	N 38.20110	W 087.77780	Poseyville	Posey	8/12	0.666667	0/14	0
114 F-3	N 40.19990	W 087.07383	Wingate	Montgomery	11/11	1	0/14	0
116 A-1	N 40.08292	W 087.24822	Veedersburg	Fountain	9/10	0.9	0/11	0
117 N-7	N 39.98230	W 087.24302	Kingman	Fountain	12/13	0.923077	0/12	0
119 C-1	N 39.74553	W 087.25920	Rockville	Parke	9/9	1	0/11	0
120 D-1	N 39.44080	W 087.12565	Prairie City	Clay	6/8	0.75	0/9	0
121 B-1	N 39.41475	W 087.15493	Prairie City	Clay	8/9	0.888889	0/10	0
122 A-1	N 39.38698	W 087.27763	Riley	Vigo	9/9	1	2/8	0.25
123 A-1	N 39.36475	W 087.30502	Riley	Vigo	11/12	0.916667	0/11	0
124 C-1	N 39.20808	W 087.39408	Farmersburg	Sullivan	9/10	0.9	0/9	0
126 B-1	N 38.86130	W 087.44358	Oaktown	Knox	12/12	1	0/9	0
128 C-2	N 40.09372	W 086.90425	Crawfordsville	Montgomery	7/9	0.777778	0/6	0
129 D-2	N 39.75167	W 086.87467	Bainbridge	Putnam	8/10	0.8	5/6	0.833333
130 C-2	N 39.56182	W 086.81330	Cloverdale	Putnam	9/12	0.75	5/10	0.5
131 D-1	N 39.46290	W 086.77755	Cloverdale	Owen	10/11	0.909091	0/8	0
132 C-1	N 39.20592	W 086.85548	Freedom	Owen	8/8	1	0/10	0
134 B-1	N 38.90387	W 086.92720	Scotland	Green	10/11	0.909091	9/9	1
135 F-2	N 38.36815	W 086.94225	Jasper	Dubois	7/8	0.875	0/11	0
136 F-2	N 38.32128	W 086.94358	Huntingburg	Dubois	7/8	0.875	1/11	0.0909091
137 B-1	N 38.18507	W 086.99177	Dale	Spencer	7/10	0.7	0/11	0
137 B-1	N 38.18507	W 086.99177	Dale	Spencer	11/12	0.916667	2/12	0.166667
138 C-2	N 38.14598	W 086.81605	St Meinrad	Spencer	12/12	1	0/9	0
139 D-2	N 38.21225	W 086.73608	Siberia	Perry	10/11	0.909091	0/11	0
140 B-1	N 40.74955	W 085.80962	Wabash	Wabash	10/10	1	0/10	0
141 B-2	N 40.73915	W 085.74463	Wabash	Wabash	10/11	0.909091	2/11	0.181818
142 E-2	N 40.73718	W 085.53127	Mt. Edna	Huntington	10/10	1	0/8	0
143 C-1	N 40.74217	W 085.25655	Bluffton	Wells	9/11	0.818182	7/7	1
144 D-2	N 40.83105	W 085.22252	Uniondale	Wells	10/10	1	0/12	0
145 A-1	N 41.06098	W 085.61470	South Whitley	Whitley	12/12	1	0/12	0
146 B-1	N 41.08325	W 085.41317	Columbia City	Whitley	10/11	0.909091	0/7	0
147 C-1	N 41.67445	W 084.82850	York	Steuben	10/10	1	2/11	0.181818
148 D-2	N 41.66560	W 084.97020	Angola	Steuben	10/10	1	0/9	0
149 B-1	N 41.60707	W 084.95347	Angola	Steuben	11/11	1	0/11	0
150 B-3	N 41.64147	W 085.26250	Brushy Prairie	Lagrange	11/11	1	0/12	0
152 A-1	N 40.48882	W 086.33325	Burlington	Howard	10/10	1	0/12	0
154 B-2	N 40.36760	W 086.16502	Sharpsville	Tipton	9/9	1	0/11	0
155 A-1	N 40.30328	W 086.08532	Tipton	Tipton	10/10	1	1/11	0.0909091
156 A-1	N 40.30565	W 085.81825	Elwood	Madison	9/9	1	10/11	0.909091
157 A-1	N 40.28483	W 085.63820	Alexandria	Madison	11/12	0.916667	0/9	0
158 A-1	N 40.13432	W 085.51670	Daleville	Delaware	10/11	0.909091	8/9	0.888889
159 A-1	N 40.06892	W 085.40708	Springport	Henry	10/10	1	1/8	0.125
160 A-1	N 39.77547	W 085.44742	Mays	Rush	11/11	1	0/11	0
161 A-1	N 39.60178	W 085.49995	Rushville	Rush	8/8	1	0/12	0
163 B-1	N 39.50458	W 085.80985	Shelbyville	Shelby	9/9	1	0/9	0
164 B-2	N 39.49183	W 085.97295	Franklin	Johnson	11/11	1	0/11	0
165 C-2	N 39.54817	W 086.14408	Whiteland	Johnson	10/10	1	0/9	0
166 A-1	N 39.66050	W 086.36810	Mooresville	Hendricks	11/11	1	0/9	0
167 A-1	N 39.98503	W 086.39375	Whitestown	Boone	9/9	1	0/7	0
168 B-1	N 40.04177	W 086.34562	Gadsden	Boone	10/10	1	0/5	0
R2T21 A-1	NA	NA	NA	NA	10/10	1	2/8	0.25
