# Supplementary material for: A giant NLR gene confers broad-spectrum resistance to Phytophthora sojae in soybean
Source: Nat Commun. 2021 Nov 5;12:6263. doi: 10.1038/s41467-021-26554-8 (PMC8571336; doi:10.1038/s41467-021-26554-8)
Supplement: Supplementary file 5 — Supplementary Data 2 [file 41467_2021_26554_MOESM5_ESM.xlsx]

## Sheet: Sheet1
Supplementary Data 2 Coding and protein sequences of Rps11 (R6).
Rps11 coding sequence	ATGGACGCTGTGTCATCCGCACTACTAGAGCCAGTAACTAATTCTGTGTTGGATCTGCTTAAAAAGCAAGTGGATTACATCCGTTACAGGCGAAACTTTGATGAACTAGACGAGTGTGTTAAGCAGCTTAAACATAAAAAGGAGATAGTAGATCATCAATGTGAGGAAGCTGTCAAAAATGGACACGAAATTGAAGGTAAGGTTAGAGAATGGTTAGGGAAAGTGGGTAAATTTGAGACAGAAGTGGAGAAGTATTGGAACGATGATGGCCACAAAAAGACACGGTTTTCCAACTATTTATTTCCTTACTTTAGGCATAGACTAGGCAGACTAGCAAAGAAGATGGCAGTTGAGGGTAAAAAGATAACCGATGATTGCCCAAAGTCTGATGAAATTGCC…
Rps11 protein sequence	MDAVSSALLEPVTNSVLDLLKKQVDYIRYRRNFDELDECVKQLKHKKEIVDHQCEEAVKNGHEIEGKVREWLGKVGKFETEVEKYWNDDGHKKTRFSNYLFPYFRHRLGRLAKKMAVEGKKITDDCPKSDEIAYRVYVTSNYAILSNNDLMDFGSRKSIMEQIMATLVEDPTVKMIGVYGRSGVGKSTLIKAIAKIARDKKLFNVVAFSEITDNPNLKQVQEDIAYPLGLKLEGEGENVRADHLRRRLKKEKENTLIILDDLWDRLDLNRLGIPLDGDVDDKQGPKGPTKEKSLADYKGCKILLTSRKRNVLTDKMEVKLTFCVEELDEKDALKLFRKEAAIQGEMSKSKKEIVKKYCAGLPMAIVTVGRALRDKSDSEWEKLKNQELVGVQNPMEISV…
