# Supplementary material for: A giant NLR gene confers broad-spectrum resistance to Phytophthora sojae in soybean
Source: Nat Commun. 2021 Nov 5;12:6263. doi: 10.1038/s41467-021-26554-8 (PMC8571336; doi:10.1038/s41467-021-26554-8)
Supplement: Supplementary file 6 — Supplementary Data 3 [file 41467_2021_26554_MOESM6_ESM.xlsx]

## Sheet: Sheet1
Supplementary Data 3 List of NBS-LRR genes across the PI 594527 genome.
Chromosome	Start	End	NLR ID
Chr01	1018243	1020772	Chr01_NLR_1
Chr01	1028735	1032332	Chr01_NLR_2
Chr01	1155718	1158247	Chr01_NLR_3
Chr01	1205536	1208569	Chr01_NLR_32
Chr01	3108328	3109752	Chr01_NLR_4
Chr01	3346470	3350153	Chr01_NLR_5
Chr01	3402501	3406211	Chr01_NLR_6
Chr01	3429226	3433313	Chr01_NLR_7
Chr01	3457895	3461060	Chr01_NLR_8
Chr01	3475540	3479598	Chr01_NLR_9
Chr01	3667231	3669484	Chr01_NLR_10
Chr01	3721305	3728439	Chr01_NLR_11
Chr01	3753256	3756121	Chr01_NLR_31
Chr01	4101324	4105346	Chr01_NLR_12
Chr01	4170801	4178689	Chr01_NLR_13
Chr01	5428123	5431064	Chr01_NLR_30
Chr01	6938035	6943111	Chr01_NLR_14
Chr01	7105590	7106438	Chr01_NLR_15
Chr01	10181969	10184537	Chr01_NLR_16
Chr01	11671567	11673783	Chr01_NLR_17
Chr01	13489864	13499459	Chr01_NLR_29
Chr01	38589414	38594185	Chr01_NLR_28
Chr01	39249408	39252531	Chr01_NLR_18
Chr01	39269138	39273150	Chr01_NLR_19
Chr01	45032137	45035928	Chr01_NLR_27
Chr01	45111318	45119410	Chr01_NLR_26
Chr01	45318880	45323686	Chr01_NLR_20
Chr01	45628458	45631884	Chr01_NLR_25
Chr01	50211917	50213723	Chr01_NLR_21
Chr01	50271665	50275918	Chr01_NLR_22
Chr01	52519285	52521826	Chr01_NLR_23
Chr01	53523755	53526335	Chr01_NLR_24
Chr02	2314819	2317423	Chr02_NLR_18
Chr02	2681939	2686763	Chr02_NLR_17
Chr02	2735020	2737510	Chr02_NLR_16
Chr02	2956476	2959676	Chr02_NLR_1
Chr02	3068461	3069006	Chr02_NLR_15
Chr02	3837003	3838822	Chr02_NLR_2
Chr02	6583035	6589230	Chr02_NLR_3
Chr02	6591196	6593970	Chr02_NLR_14
Chr02	10602852	10604713	Chr02_NLR_13
Chr02	10607147	10609574	Chr02_NLR_4
Chr02	10832025	10833422	Chr02_NLR_5
Chr02	12936214	12939798	Chr02_NLR_6
Chr02	35383398	35385830	Chr02_NLR_12
Chr02	44251441	44258749	Chr02_NLR_11
Chr02	45820920	45832428	Chr02_NLR_7
Chr02	48551783	48555285	Chr02_NLR_8
Chr02	49799087	49803294	Chr02_NLR_9
Chr02	49818472	49822579	Chr02_NLR_10
Chr03	3930708	3934092	Chr03_NLR_58
Chr03	3956375	3959744	Chr03_NLR_57
Chr03	4090213	4093576	Chr03_NLR_56
Chr03	4113203	4114943	Chr03_NLR_55
Chr03	4140643	4144005	Chr03_NLR_54
Chr03	4182585	4185870	Chr03_NLR_53
Chr03	4284140	4286212	Chr03_NLR_52
Chr03	4337323	4340740	Chr03_NLR_51
Chr03	4356115	4369096	Chr03_NLR_50
Chr03	4393941	4397316	Chr03_NLR_49
Chr03	4472889	4474961	Chr03_NLR_48
Chr03	4501961	4505342	Chr03_NLR_47
Chr03	4513721	4517102	Chr03_NLR_46
Chr03	4531439	4534760	Chr03_NLR_45
Chr03	4797133	4800508	Chr03_NLR_1
Chr03	4823707	4827085	Chr03_NLR_2
Chr03	4887729	4892596	Chr03_NLR_3
Chr03	4943437	4946812	Chr03_NLR_4
Chr03	5115680	5118146	Chr03_NLR_5
Chr03	5141852	5145263	Chr03_NLR_6
Chr03	5189490	5192859	Chr03_NLR_7
Chr03	5206807	5208003	Chr03_NLR_8
Chr03	5688001	5690673	Chr03_NLR_44
Chr03	5792617	5795980	Chr03_NLR_9
Chr03	5809948	5811232	Chr03_NLR_10
Chr03	5846170	5849416	Chr03_NLR_11
Chr03	5860616	5863933	Chr03_NLR_12
Chr03	5877802	5881161	Chr03_NLR_13
Chr03	5899792	5902182	Chr03_NLR_14
Chr03	5921218	5924647	Chr03_NLR_15
Chr03	5936482	5939783	Chr03_NLR_16
Chr03	5974597	5977840	Chr03_NLR_17
Chr03	6128247	6133997	Chr03_NLR_43
Chr03	6238667	6242327	Chr03_NLR_18
Chr03	6264949	6271338	Chr03_NLR_42
Chr03	6278264	6280484	Chr03_NLR_41
Chr03	6294071	6300428	Chr03_NLR_40
Chr03	6311699	6313272	Chr03_NLR_39
Chr03	6354860	6363248	Chr03_NLR_38
Chr03	6383992	6385955	Chr03_NLR_37
Chr03	7041854	7042733	Chr03_NLR_19
Chr03	7078849	7079728	Chr03_NLR_36
Chr03	7227958	7228837	Chr03_NLR_20
Chr03	7303058	7303619	Chr03_NLR_35
Chr03	18585749	18588665	Chr03_NLR_34
Chr03	20228389	20231818	Chr03_NLR_33
Chr03	20298719	20303653	Chr03_NLR_21
Chr03	20812492	20816980	Chr03_NLR_32
Chr03	21309219	21309653	Chr03_NLR_22
Chr03	26634900	26635179	Chr03_NLR_23
Chr03	27408074	27408640	Chr03_NLR_31
Chr03	27472235	27476310	Chr03_NLR_24
Chr03	27480237	27482624	Chr03_NLR_25
Chr03	29139630	29141430	Chr03_NLR_30
Chr03	29149303	29150734	Chr03_NLR_29
Chr03	36362249	36365017	Chr03_NLR_28
Chr03	36473066	36475271	Chr03_NLR_27
Chr03	36577956	36580353	Chr03_NLR_26
Chr04	12326557	12326962	Chr04_NLR_1
Chr04	15980406	15982526	Chr04_NLR_2
Chr04	16531386	16532809	Chr04_NLR_6
Chr04	18782329	18783164	Chr04_NLR_5
Chr04	20598925	20601307	Chr04_NLR_3
Chr04	45221421	45221743	Chr04_NLR_4
Chr05	655197	657864	Chr05_NLR_1
Chr05	4246763	4250008	Chr05_NLR_2
Chr05	37736806	37739602	Chr05_NLR_3
Chr06	11988495	11991066	Chr06_NLR_1
Chr06	14029540	14031946	Chr06_NLR_45
Chr06	19374375	19377248	Chr06_NLR_2
Chr06	19383583	19384912	Chr06_NLR_3
Chr06	37896220	37899094	Chr06_NLR_44
Chr06	42089645	42092978	Chr06_NLR_4
Chr06	42577878	42581025	Chr06_NLR_43
Chr06	42599307	42601070	Chr06_NLR_42
Chr06	42610088	42613773	Chr06_NLR_41
Chr06	43380806	43383929	Chr06_NLR_40
Chr06	43391983	43399958	Chr06_NLR_39
Chr06	43461638	43464744	Chr06_NLR_38
Chr06	43492892	43496074	Chr06_NLR_37
Chr06	43503552	43504828	Chr06_NLR_36
Chr06	43557763	43560898	Chr06_NLR_35
Chr06	43593291	43595720	Chr06_NLR_5
Chr06	43609826	43610506	Chr06_NLR_6
Chr06	43822768	43825912	Chr06_NLR_34
Chr06	43863310	43866454	Chr06_NLR_33
Chr06	44121485	44124597	Chr06_NLR_7
Chr06	44136215	44144088	Chr06_NLR_8
Chr06	44168499	44172160	Chr06_NLR_9
Chr06	44194575	44197591	Chr06_NLR_10
Chr06	44203838	44207073	Chr06_NLR_11
Chr06	44258853	44262803	Chr06_NLR_12
Chr06	44282926	44285919	Chr06_NLR_13
Chr06	44314947	44318545	Chr06_NLR_14
Chr06	44580513	44582148	Chr06_NLR_15
Chr06	44587025	44589525	Chr06_NLR_32
Chr06	44590414	44591771	Chr06_NLR_31
Chr06	44650664	44651340	Chr06_NLR_16
Chr06	44687452	44688999	Chr06_NLR_17
Chr06	44752046	44756131	Chr06_NLR_18
Chr06	44756632	44759135	Chr06_NLR_30
Chr06	44760565	44762104	Chr06_NLR_29
Chr06	45616008	45620432	Chr06_NLR_28
Chr06	46465764	46469223	Chr06_NLR_27
Chr06	48822781	48826136	Chr06_NLR_19
Chr06	48924327	48926754	Chr06_NLR_26
Chr06	48931594	48935711	Chr06_NLR_25
Chr06	48939995	48941924	Chr06_NLR_20
Chr06	49392722	49395009	Chr06_NLR_24
Chr06	49559933	49561939	Chr06_NLR_23
Chr06	49593109	49596220	Chr06_NLR_21
Chr06	49846999	49848968	Chr06_NLR_22
Chr07	575635	580634	Chr07_NLR_16
Chr07	3037671	3041520	Chr07_NLR_1
Chr07	5532547	5537035	Chr07_NLR_15(R1)
Chr07	5568238	5572804	Chr07_NLR_14(R2)
Chr07	5605573	5610003	Chr07_NLR_13(R3)
Chr07	5648442	5652964	Chr07_NLR_12(R4)
Chr07	5698247	5702803	Chr07_NLR_2(R5)
Chr07	5737137	5741668	Chr07_NLR_3(R6)
Chr07	5782086	5786645	Chr07_NLR_4(R7)
Chr07	5816684	5821388	Chr07_NLR_5(R8)
Chr07	5846404	5850961	Chr07_NLR_6(R9)
Chr07	5874676	5886104	Chr07_NLR_7(R10)
Chr07	5932950	5937508	Chr07_NLR_8(R11)
Chr07	5974753	5986619	Chr07_NLR_9(R12)
Chr07	6200569	6206829	Chr07_NLR_11
Chr07	14511580	14514560	Chr07_NLR_10
Chr08	9499111	9501898	Chr08_NLR_30
Chr08	11718607	11720233	Chr08_NLR_29
Chr08	15408755	15410819	Chr08_NLR_1
Chr08	15587862	15590980	Chr08_NLR_2
Chr08	21721011	21724281	Chr08_NLR_3
Chr08	23086954	23088019	Chr08_NLR_4
Chr08	23624236	23626717	Chr08_NLR_28
Chr08	33232220	33232832	Chr08_NLR_27
Chr08	41262599	41263486	Chr08_NLR_26
Chr08	41787851	41792602	Chr08_NLR_25
Chr08	42808320	42811413	Chr08_NLR_24
Chr08	42862126	42865264	Chr08_NLR_23
Chr08	43030810	43035774	Chr08_NLR_22
Chr08	43218113	43219004	Chr08_NLR_21
Chr08	43229056	43231690	Chr08_NLR_20
Chr08	43270256	43270964	Chr08_NLR_5
Chr08	43489752	43490193	Chr08_NLR_19
Chr08	43851062	43851852	Chr08_NLR_18
Chr08	44073574	44076921	Chr08_NLR_6
Chr08	44538408	44540731	Chr08_NLR_17
Chr08	44560840	44562834	Chr08_NLR_16
Chr08	44574248	44576795	Chr08_NLR_15
Chr08	44596979	44598973	Chr08_NLR_14
Chr08	44611899	44614455	Chr08_NLR_13
Chr08	44729505	44732079	Chr08_NLR_12
Chr08	44741100	44743659	Chr08_NLR_11
Chr08	44761318	44763856	Chr08_NLR_10
Chr08	45069363	45071937	Chr08_NLR_9
Chr08	45557169	45564646	Chr08_NLR_8
Chr08	46826848	46829182	Chr08_NLR_7
Chr09	1664357	1667201	Chr09_NLR_22
Chr09	1685051	1687889	Chr09_NLR_21
Chr09	3488082	3490219	Chr09_NLR_20
Chr09	5121063	5126222	Chr09_NLR_19
Chr09	5132852	5135160	Chr09_NLR_18
Chr09	5178947	5183424	Chr09_NLR_1
Chr09	5187662	5191629	Chr09_NLR_2
Chr09	5932668	5936323	Chr09_NLR_17
Chr09	7746329	7748278	Chr09_NLR_3
Chr09	8246465	8249461	Chr09_NLR_4
Chr09	8732309	8734557	Chr09_NLR_5
Chr09	12227037	12229572	Chr09_NLR_16
Chr09	39321069	39324284	Chr09_NLR_6
Chr09	39381914	39382573	Chr09_NLR_7
Chr09	39645058	39647509	Chr09_NLR_15
Chr09	43350673	43356393	Chr09_NLR_14
Chr09	44087511	44090841	Chr09_NLR_13
Chr09	44095685	44098223	Chr09_NLR_12
Chr09	44248184	44251257	Chr09_NLR_8
Chr09	44297213	44298897	Chr09_NLR_9
Chr09	47818943	47821304	Chr09_NLR_11
Chr09	50151815	50154466	Chr09_NLR_10
Chr10	5653748	5655800	Chr10_NLR_1
Chr10	8449827	8450405	Chr10_NLR_11
Chr10	10224206	10230814	Chr10_NLR_2
Chr10	10254152	10255595	Chr10_NLR_10
Chr10	17483998	17491238	Chr10_NLR_3
Chr10	17507105	17508071	Chr10_NLR_4
Chr10	23026533	23027326	Chr10_NLR_9
Chr10	32722976	32725983	Chr10_NLR_5
Chr10	43827450	43830396	Chr10_NLR_6
Chr10	43836750	43839705	Chr10_NLR_7
Chr10	44876514	44880495	Chr10_NLR_8
Chr11	2542567	2546354	Chr11_NLR_12
Chr11	5358965	5361512	Chr11_NLR_11
Chr11	14324247	14328618	Chr11_NLR_10
Chr11	15579667	15584507	Chr11_NLR_1
Chr11	18327280	18329679	Chr11_NLR_9
Chr11	18558704	18562605	Chr11_NLR_8
Chr11	18930094	18930304	Chr11_NLR_7
Chr11	19437285	19443806	Chr11_NLR_2
Chr11	19442243	19443806	Chr11_NLR_3
Chr11	19582824	19584643	Chr11_NLR_4
Chr11	20180848	20184987	Chr11_NLR_6
Chr11	35429448	35431792	Chr11_NLR_5
Chr12	863768	866390	Chr12_NLR_22
Chr12	1971747	1975444	Chr12_NLR_1
Chr12	6352712	6355154	Chr12_NLR_2
Chr12	13851350	13854204	Chr12_NLR_3
Chr12	15043240	15046062	Chr12_NLR_21
Chr12	15057697	15060656	Chr12_NLR_20
Chr12	15078837	15081682	Chr12_NLR_4
Chr12	15088192	15088746	Chr12_NLR_19
Chr12	15096325	15099214	Chr12_NLR_18
Chr12	15220789	15223665	Chr12_NLR_17
Chr12	16280331	16283178	Chr12_NLR_16
Chr12	16629657	16632781	Chr12_NLR_15
Chr12	16785201	16788384	Chr12_NLR_14
Chr12	17692710	17694367	Chr12_NLR_5
Chr12	33866793	33869580	Chr12_NLR_13
Chr12	39792405	39796698	Chr12_NLR_6
Chr12	40437016	40439383	Chr12_NLR_12
Chr12	42159629	42161873	Chr12_NLR_11
Chr12	42440942	42444124	Chr12_NLR_7
Chr12	42482624	42486279	Chr12_NLR_10
Chr12	42491409	42495643	Chr12_NLR_8
Chr12	42518426	42521135	Chr12_NLR_9
Chr13	6984488	6986586	Chr13_NLR_1
Chr13	17881337	17885328	Chr13_NLR_2
Chr13	17912334	17915115	Chr13_NLR_3
Chr13	18581083	18584299	Chr13_NLR_4
Chr13	18959267	18962364	Chr13_NLR_5
Chr13	19065359	19067005	Chr13_NLR_28
Chr13	24311336	24312967	Chr13_NLR_6
Chr13	24319731	24320587	Chr13_NLR_27
Chr13	24903170	24903609	Chr13_NLR_26
Chr13	30854565	30857796	Chr13_NLR_25
Chr13	31152218	31156250	Chr13_NLR_7
Chr13	31181253	31191119	Chr13_NLR_8
Chr13	31198396	31202453	Chr13_NLR_9
Chr13	31364517	31367793	Chr13_NLR_10
Chr13	31369960	31373751	Chr13_NLR_11
Chr13	31387380	31390884	Chr13_NLR_12
Chr13	31488757	31493851	Chr13_NLR_24
Chr13	31587868	31589176	Chr13_NLR_13
Chr13	31590980	31594184	Chr13_NLR_14
Chr13	31610516	31613780	Chr13_NLR_23
Chr13	31674131	31677434	Chr13_NLR_15
Chr13	31700584	31703741	Chr13_NLR_22
Chr13	31705054	31706511	Chr13_NLR_21
Chr13	31711039	31714348	Chr13_NLR_16
Chr13	31743906	31747284	Chr13_NLR_20
Chr13	31796683	31800060	Chr13_NLR_17
Chr13	37417686	37421079	Chr13_NLR_18
Chr13	37432745	37436902	Chr13_NLR_19
Chr14	673609	677931	Chr14_NLR_17
Chr14	2284057	2284979	Chr14_NLR_1
Chr14	3890663	3895736	Chr14_NLR_16
Chr14	6810943	6815569	Chr14_NLR_2
Chr14	20354037	20359468	Chr14_NLR_15
Chr14	29038674	29044844	Chr14_NLR_14
Chr14	43679196	43679856	Chr14_NLR_13
Chr14	47095870	47102831	Chr14_NLR_3
Chr14	48378315	48380727	Chr14_NLR_12
Chr14	48914189	48918247	Chr14_NLR_4
Chr14	48931023	48934698	Chr14_NLR_5
Chr14	48951932	48957368	Chr14_NLR_6
Chr14	48974366	48980101	Chr14_NLR_7
Chr14	49010712	49015977	Chr14_NLR_11
Chr14	49028923	49034411	Chr14_NLR_10
Chr14	49180248	49185319	Chr14_NLR_8
Chr14	49202538	49206464	Chr14_NLR_9
Chr15	2021636	2024853	Chr15_NLR_36
Chr15	5478551	5480957	Chr15_NLR_35
Chr15	9936867	9939200	Chr15_NLR_1
Chr15	10049226	10052067	Chr15_NLR_34
Chr15	10059234	10062081	Chr15_NLR_33
Chr15	12652234	12656021	Chr15_NLR_2
Chr15	12661227	12665112	Chr15_NLR_3
Chr15	13704450	13709762	Chr15_NLR_4
Chr15	13973230	13976501	Chr15_NLR_32
Chr15	14180667	14182340	Chr15_NLR_31
Chr15	14979058	14982479	Chr15_NLR_30
Chr15	17235990	17236643	Chr15_NLR_5
Chr15	18285541	18287598	Chr15_NLR_6
Chr15	18590564	18592354	Chr15_NLR_29
Chr15	19294391	19296734	Chr15_NLR_7
Chr15	19354355	19357205	Chr15_NLR_28
Chr15	42737399	42742409	Chr15_NLR_8
Chr15	42899470	42902803	Chr15_NLR_9
Chr15	44590127	44591904	Chr15_NLR_27
Chr15	44656207	44659033	Chr15_NLR_10
Chr15	44665191	44668230	Chr15_NLR_11
Chr15	44674389	44677215	Chr15_NLR_12
Chr15	44766231	44768119	Chr15_NLR_13
Chr15	44848528	44851408	Chr15_NLR_14
Chr15	44953099	44955904	Chr15_NLR_15
Chr15	44989601	44992429	Chr15_NLR_16
Chr15	45092856	45095814	Chr15_NLR_17
Chr15	45176628	45179463	Chr15_NLR_26
Chr15	45270344	45271893	Chr15_NLR_25
Chr15	45291210	45293268	Chr15_NLR_18
Chr15	45297225	45300088	Chr15_NLR_19
Chr15	45316132	45319036	Chr15_NLR_24
Chr15	45904754	45909003	Chr15_NLR_23
Chr15	48664646	48671589	Chr15_NLR_22
Chr15	48720027	48722970	Chr15_NLR_21
Chr15	48762810	48765463	Chr15_NLR_20
Chr16	493765	496916	Chr16_NLR_58
Chr16	2906589	2913285	Chr16_NLR_1
Chr16	3089227	3094852	Chr16_NLR_57
Chr16	8134130	8137343	Chr16_NLR_56
Chr16	8466583	8468739	Chr16_NLR_55
Chr16	10000338	10002893	Chr16_NLR_54
Chr16	10015641	10018050	Chr16_NLR_53
Chr16	10164533	10167124	Chr16_NLR_2
Chr16	10311063	10314508	Chr16_NLR_52
Chr16	10460023	10463249	Chr16_NLR_51
Chr16	10494043	10497093	Chr16_NLR_50
Chr16	10600576	10603954	Chr16_NLR_49
Chr16	21839575	21839779	Chr16_NLR_3
Chr16	24147712	24148058	Chr16_NLR_48
Chr16	26914284	26915226	Chr16_NLR_47
Chr16	26957011	26958873	Chr16_NLR_4
Chr16	28443093	28446102	Chr16_NLR_5
Chr16	28469764	28473534	Chr16_NLR_46
Chr16	28488672	28491819	Chr16_NLR_6
Chr16	28526208	28530128	Chr16_NLR_45
Chr16	28535488	28540255	Chr16_NLR_44
Chr16	29823950	29832367	Chr16_NLR_43
Chr16	29866590	29869589	Chr16_NLR_42
Chr16	29873108	29877738	Chr16_NLR_41
Chr16	29892052	29893623	Chr16_NLR_40
Chr16	29913207	29919677	Chr16_NLR_39
Chr16	29942008	29947274	Chr16_NLR_38
Chr16	29985870	29986526	Chr16_NLR_7
Chr16	29995984	30000154	Chr16_NLR_37
Chr16	30013191	30016592	Chr16_NLR_36
Chr16	30030099	30033126	Chr16_NLR_35
Chr16	31356970	31360468	Chr16_NLR_34
Chr16	31401021	31404078	Chr16_NLR_8
Chr16	32532682	32535821	Chr16_NLR_9
Chr16	32537558	32550451	Chr16_NLR_10
Chr16	32559448	32570210	Chr16_NLR_11
Chr16	32575467	32580611	Chr16_NLR_12
Chr16	32582667	32585512	Chr16_NLR_13
Chr16	32586997	32588880	Chr16_NLR_14
Chr16	36064092	36067149	Chr16_NLR_15
Chr16	37020266	37023300	Chr16_NLR_16
Chr16	37033924	37036952	Chr16_NLR_17
Chr16	37049094	37050958	Chr16_NLR_18
Chr16	37078112	37081371	Chr16_NLR_19
Chr16	37137817	37142148	Chr16_NLR_33
Chr16	37235288	37238304	Chr16_NLR_32
Chr16	37241524	37244598	Chr16_NLR_31
Chr16	37248795	37251800	Chr16_NLR_30
Chr16	37254543	37257612	Chr16_NLR_29
Chr16	37261902	37264973	Chr16_NLR_28
Chr16	37279909	37281277	Chr16_NLR_27
Chr16	37292504	37295512	Chr16_NLR_26
Chr16	37299247	37305637	Chr16_NLR_25
Chr16	37318417	37321876	Chr16_NLR_24
Chr16	37323990	37327765	Chr16_NLR_23
Chr16	37334887	37337967	Chr16_NLR_22
Chr16	37340600	37341779	Chr16_NLR_21
Chr16	37348654	37354069	Chr16_NLR_20
Chr17	20522337	20527359	Chr17_NLR_2
Chr17	31347748	31349596	Chr17_NLR_1
Chr18	7342824	7344921	Chr18_NLR_1
Chr18	7889361	7891554	Chr18_NLR_49
Chr18	7910752	7913227	Chr18_NLR_48
Chr18	7921859	7922883	Chr18_NLR_47
Chr18	7928246	7930799	Chr18_NLR_46
Chr18	7957312	7959874	Chr18_NLR_45
Chr18	7977415	7979821	Chr18_NLR_44
Chr18	8022920	8025120	Chr18_NLR_43
Chr18	8033902	8036459	Chr18_NLR_42
Chr18	8233968	8236170	Chr18_NLR_2
Chr18	8260277	8262737	Chr18_NLR_3
Chr18	8269885	8274572	Chr18_NLR_4
Chr18	8280681	8281026	Chr18_NLR_5
Chr18	8305564	8306827	Chr18_NLR_6
Chr18	8310849	8313333	Chr18_NLR_7
Chr18	8333328	8334814	Chr18_NLR_8
Chr18	8333328	8338334	Chr18_NLR_9
Chr18	8342661	8345144	Chr18_NLR_10
Chr18	8877895	8880462	Chr18_NLR_11
Chr18	8890029	8892597	Chr18_NLR_12
Chr18	8957974	8960557	Chr18_NLR_13
Chr18	8964856	8967442	Chr18_NLR_14
Chr18	9001127	9003677	Chr18_NLR_15
Chr18	9008232	9010084	Chr18_NLR_16
Chr18	9053102	9055011	Chr18_NLR_17
Chr18	9073235	9075146	Chr18_NLR_18
Chr18	10360331	10362918	Chr18_NLR_41
Chr18	10399186	10402592	Chr18_NLR_40
Chr18	11195972	11198489	Chr18_NLR_19
Chr18	11209589	11212476	Chr18_NLR_20
Chr18	13808494	13811653	Chr18_NLR_21
Chr18	14094676	14097711	Chr18_NLR_39
Chr18	14310604	14311049	Chr18_NLR_22
Chr18	47343047	47345609	Chr18_NLR_23
Chr18	52795319	52797631	Chr18_NLR_24
Chr18	52996804	53004716	Chr18_NLR_25
Chr18	53082056	53089911	Chr18_NLR_26
Chr18	53157519	53164584	Chr18_NLR_27
Chr18	53223770	53229987	Chr18_NLR_28
Chr18	53331648	53340069	Chr18_NLR_29
Chr18	57293643	57297270	Chr18_NLR_30
Chr18	58062843	58064997	Chr18_NLR_31
Chr18	58065962	58070382	Chr18_NLR_32
Chr18	58179322	58181449	Chr18_NLR_38
Chr18	58189906	58192009	Chr18_NLR_37
Chr18	58207090	58209259	Chr18_NLR_36
Chr18	58342210	58344649	Chr18_NLR_35
Chr18	58644139	58646674	Chr18_NLR_33
Chr18	58647822	58650539	Chr18_NLR_34
Chr19	2551179	2554564	Chr19_NLR_28
Chr19	6327382	6332201	Chr19_NLR_27
Chr19	9243997	9246091	Chr19_NLR_1
Chr19	9334424	9337524	Chr19_NLR_26
Chr19	9375900	9379354	Chr19_NLR_25
Chr19	30472973	30475388	Chr19_NLR_2
Chr19	30509432	30515052	Chr19_NLR_3
Chr19	36191718	36194493	Chr19_NLR_4
Chr19	36695540	36698342	Chr19_NLR_24
Chr19	39155746	39156670	Chr19_NLR_5
Chr19	39409447	39411937	Chr19_NLR_23
Chr19	39423087	39424992	Chr19_NLR_22
Chr19	39437795	39440285	Chr19_NLR_21
Chr19	39553652	39555956	Chr19_NLR_6
Chr19	39565519	39567655	Chr19_NLR_7
Chr19	39575181	39577599	Chr19_NLR_8
Chr19	39587274	39592035	Chr19_NLR_9
Chr19	39607519	39610024	Chr19_NLR_10
Chr19	39731711	39734129	Chr19_NLR_20
Chr19	39738178	39738964	Chr19_NLR_19
Chr19	39747565	39750058	Chr19_NLR_18
Chr19	39824643	39826107	Chr19_NLR_17
Chr19	39954477	39956892	Chr19_NLR_11
Chr19	39967395	39969810	Chr19_NLR_12
Chr19	39981296	39983711	Chr19_NLR_13
Chr19	39995227	39997714	Chr19_NLR_14
Chr19	40016924	40019342	Chr19_NLR_15
Chr19	40044020	40046408	Chr19_NLR_16
Chr20	2082969	2086781	Chr20_NLR_19
Chr20	7141725	7142697	Chr20_NLR_1
Chr20	7366848	7369665	Chr20_NLR_18
Chr20	7374248	7375104	Chr20_NLR_2
Chr20	7785340	7787890	Chr20_NLR_17
Chr20	7847194	7852073	Chr20_NLR_3
Chr20	8669833	8670974	Chr20_NLR_4
Chr20	8776246	8779717	Chr20_NLR_5
Chr20	8795261	8798732	Chr20_NLR_6
Chr20	9335103	9336259	Chr20_NLR_16
Chr20	9691034	9694907	Chr20_NLR_7
Chr20	10901516	10903273	Chr20_NLR_8
Chr20	10955542	10958938	Chr20_NLR_9
Chr20	12669762	12681675	Chr20_NLR_10
Chr20	19828433	19831986	Chr20_NLR_11
Chr20	35755519	35757603	Chr20_NLR_12
Chr20	44620356	44624430	Chr20_NLR_13
Chr20	44637360	44639559	Chr20_NLR_14
Chr20	45670091	45672685	Chr20_NLR_15
