# Supplementary material for: A giant NLR gene confers broad-spectrum resistance to Phytophthora sojae in soybean
Source: Nat Commun. 2021 Nov 5;12:6263. doi: 10.1038/s41467-021-26554-8 (PMC8571336; doi:10.1038/s41467-021-26554-8)
Supplement: Supplementary file 7 — Supplementary Data 4 [file 41467_2021_26554_MOESM7_ESM.xlsx]

## Sheet: Sheet1
Supplementary Data 4 List of the NBS-LRR genes in the Rps11 corresponding region across 30 soybean genomes.
Chromosome	Start	End	NLR ID	Strand	Expression	TSRa
Chr07	5524572	5537604	PI594527.R1	-	9.58	yes
Chr07	5568113	5573308	PI594527.R2	-	0.03	no
Chr07	5600488	5610572	PI594527.R3	-	0.14	yes
Chr07	5638345	5653547	PI594527.R4	-	37.89	yes
Chr07	5697682	5707265	PI594527.R5	+	0.42	no
Chr07	5736565	5750658	PI594527.R6	+	15.39	yes
Chr07	5781515	5795000	PI594527.R7	+	0.01	no
Chr07	5816113	5826412	PI594527.R8	+	0.02	no
Chr07	5845991	5859637	PI594527.R9	+	9.69	yes
Chr07	5879422	5895822	PI594527.R10	+	0.11	no
Chr07	5932310	5946431	PI594527.R11	+	0.16	yes
Chr07	5974185	5986739	PI594527.R12	+	4.04	yes
GWHACEK00000007	5544398	5556747	SoyC01.r1	-	13.83	yes
GWHACEK00000007	5580474	5594087	SoyC01.r2	-	3.8	yes
GWHACEK00000007	5632196	5645868	SoyC01.r3	-	17.61	yes
GWHACEK00000007	5696751	5710922	SoyC01.r4	+	1.28	no
GWHACEK00000007	5741132	5746369	SoyC01.r5	+	0.22	no
GWHACEK00000007	5774498	5787019	SoyC01.r6	+	11.94	yes
GWHACEK00000007	5807317	5824380	SoyC01.r7	+	16.84	yes
GWHACEK00000007	5841733	5852009	SoyC01.r8	+	0.19	no
GWHACEK00000007	5869634	5884394	SoyC01.r9	+	3.59	yes
GWHACEK00000007	5908884	5922083	SoyC01.r10	+	5.77	yes
GWHACEK00000007	5946523	5959565	SoyC01.r11	+	0.86	yes
GWHACEK00000007	5983746	5995843	SoyC01.r12	+	1.55	yes
GWHACEK00000007	6023644	6040696	SoyC01.r13	+	17.32	yes
GWHACEK00000007	6053718	6068702	SoyC01.r14	+	0	no
GWHACEK00000007	6112665	6125929	SoyC01.r15	+	1.09	yes
GWHACEK00000007	6141814	6154111	SoyC01.r16	+	0.28	yes
GWHACEK00000007	6177299	6190296	SoyC01.r17	+	4.96	yes
GWHACEL00000007	5540642	5552939	SoyC02.r1	-	4.31	yes
GWHACEL00000007	5578572	5583810	SoyC02.r2	-	0.08	no
GWHACEL00000007	5621396	5635102	SoyC02.r3	-	27.95	yes
GWHACEL00000007	5685595	5699099	SoyC02.r4	+	0.75	no
GWHACEL00000007	5737718	5747999	SoyC02.r5	+	0.18	no
GWHACEL00000007	5767540	5786535	SoyC02.r6	+	8.33	yes
GWHACEL00000007	5802306	5815661	SoyC02.r7	+	0.71	yes
GWHACEL00000007	5835363	5850378	SoyC02.r8	+	0.41	no
GWHACEL00000007	5884946	5898365	SoyC02.r9	+	2.07	yes
GWHACEL00000007	5923537	5933269	SoyC02.r10	+	1.38	no
GWHACEL00000007	5992102	6005104	SoyC02.r11	+	21.71	yes
GWHACEL00000007	6027465	6040960	SoyC02.r12	+	5.51	yes
GWHACEM00000007	5631789	5644891	SoyC03.r1	-	5.81	yes
GWHACEM00000007	5672790	5677985	SoyC03.r2	-	0.09	no
GWHACEM00000007	5709965	5723277	SoyC03.r3	-	12.2	yes
GWHACEM00000007	5755537	5770590	SoyC03.r4	-	19.01	yes
GWHACEM00000007	5824887	5830161	SoyC03.r5	+	0.34	no
GWHACEM00000007	5859389	5873334	SoyC03.r6	+	14.95	yes
GWHACEM00000007	5893427	5903711	SoyC03.r7	+	0.07	no
GWHACEM00000007	5923109	5936937	SoyC03.r8	+	10.04	no
GWHACEM00000007	5956282	5971323	SoyC03.r9	+	0.16	no
GWHACEM00000007	6004594	6020960	SoyC03.r10	+	2.4	yes
GWHACEM00000007	6042567	6055123	SoyC03.r11	+	1.59	yes
GWHACEM00000007	6066036	6079773	SoyC03.r12	+	9.22	yes
GWHACEM00000007	6108338	6125249	SoyC03.r13	+	2.19	yes
GWHACEM00000007	6149355	6159844	SoyC03.r14	+	0.61	no
GWHACEN00000007	5575068	5588755	SoyC04.r1	-	3.91	yes
GWHACEN00000007	5603799	5617851	SoyC04.r2	-	5.36	yes
GWHACEN00000007	5698035	5712042	SoyC04.r3	+	3.43	no
GWHACEN00000007	5741526	5758215	SoyC04.r4	+	0.64	no
GWHACEN00000007	5768316	5781953	SoyC04.r5	+	5.96	yes
GWHACEN00000007	5811011	5824734	SoyC04.r6	+	3.67	yes
GWHACEN00000007	5854684	5864979	SoyC04.r7	+	0.59	no
GWHACEN00000007	5889129	5902277	SoyC04.r8	+	3.96	no
GWHACEO00000007	5584980	5598387	SoyC05.r1	-	38.54	yes
GWHACEO00000007	5652691	5662453	SoyC05.r2	+	0.67	no
GWHACEO00000007	5668792	5674035	SoyC05.r3	+	0.45	no
GWHACEO00000007	5698787	5711090	SoyC05.r4	+	2.13	yes
GWHACEO00000007	5734500	5749552	SoyC05.r5	+	0.64	no
GWHACEO00000007	5793605	5807611	SoyC05.r6	+	4.61	yes
GWHACEO00000007	5826686	5843168	SoyC05.r7	+	0.22	no
GWHACEO00000007	5850293	5864562	SoyC05.r8	+	1.67	yes
GWHACEO00000007	5890586	5903252	SoyC05.r9	+	1.11	yes
GWHACEO00000007	5911795	5925543	SoyC05.r10	+	10.94	yes
GWHACEO00000007	5945281	5961703	SoyC05.r11	+	0.54	no
GWHACEO00000007	6018188	6035253	SoyC05.r12	+	2.36	yes
GWHACEO00000007	6059152	6070506	SoyC05.r13	+	0.56	no
GWHACEP00000007	5526536	5539004	SoyC06.r1	-	22.49	no
GWHACEP00000007	5562805	5576343	SoyC06.r2	-	8.4	yes
GWHACEP00000007	5605594	5617604	SoyC06.r3	-	4.15	no
GWHACEP00000007	5625508	5637841	SoyC06.r4	-	4.89	yes
GWHACEP00000007	5661936	5667181	SoyC06.r5	-	0.32	no
GWHACEP00000007	5673529	5683245	SoyC06.r6	-	3.99	no
GWHACEP00000007	5736662	5746687	SoyC06.r7	+	2.88	yes
GWHACEP00000007	5766158	5781173	SoyC06.r8	+	0.66	no
GWHACEP00000007	5813616	5827218	SoyC06.r9	+	1.28	yes
GWHACEP00000007	5851943	5864245	SoyC06.r10	+	2.73	yes
GWHACEP00000007	5916061	5926613	SoyC06.r11	+	1.75	no
GWHACEQ00000007	5517496	5531215	SoyC07.r1	-	11.24	yes
GWHACEQ00000007	5572209	5586580	SoyC07.r2	-	1.64	yes
GWHACEQ00000007	5625367	5634239	SoyC07.r3	-	3.71	yes
GWHACEQ00000007	5666364	5679509	SoyC07.r4	-	20.45	yes
GWHACEQ00000007	5730484	5744658	SoyC07.r5	+	1.06	no
GWHACEQ00000007	5774843	5780081	SoyC07.r6	+	0.12	no
GWHACEQ00000007	5808248	5820801	SoyC07.r7	+	8.33	yes
GWHACEQ00000007	5841097	5858045	SoyC07.r8	+	1.43	yes
GWHACEQ00000007	5875346	5885617	SoyC07.r9	+	0.06	no
GWHACEQ00000007	5903219	5916755	SoyC07.r10	+	8.72	yes
GWHACEQ00000007	5941215	5953421	SoyC07.r11	+	0.33	yes
GWHACEQ00000007	5981351	5998298	SoyC07.r12	+	2.15	yes
GWHACEQ00000007	6011311	6026287	SoyC07.r13	+	0.01	no
GWHACEQ00000007	6070250	6083489	SoyC07.r14	+	1.81	yes
GWHACEQ00000007	6099374	6111673	SoyC07.r15	+	1.53	yes
GWHACEQ00000007	6136910	6145537	SoyC07.r16	+	1.09	yes
GWHACER00000007	5514579	5528260	SoyC08.r1	-	1.64	yes
GWHACER00000007	5543334	5557370	SoyC08.r2	-	13.82	yes
GWHACER00000007	5637497	5651511	SoyC08.r3	+	1.13	no
GWHACER00000007	5680963	5697557	SoyC08.r4	+	0.01	no
GWHACER00000007	5707594	5721155	SoyC08.r5	+	12.49	yes
GWHACER00000007	5750207	5763918	SoyC08.r6	+	6	yes
GWHACER00000007	5793878	5804170	SoyC08.r7	+	0.01	no
GWHACER00000007	5828314	5841465	SoyC08.r8	+	11.12	no
GWHACES00000007	5497707	5511463	SoyC09.r1	-	0.66	yes
GWHACES00000007	5526287	5540378	SoyC09.r2	-	8.34	yes
GWHACES00000007	5569188	5582479	SoyC09.r3	-	11.66	yes
GWHACES00000007	5662579	5676624	SoyC09.r4	+	0.72	no
GWHACES00000007	5706371	5723060	SoyC09.r5	+	0.29	no
GWHACES00000007	5733184	5746782	SoyC09.r6	+	10.49	yes
GWHACES00000007	5775863	5789577	SoyC09.r7	+	2.66	yes
GWHACES00000007	5825451	5839186	SoyC09.r8	-	0.46	no
GWHACES00000007	5877849	5888182	SoyC09.r9	+	0.24	no
GWHACES00000007	5912297	5925459	SoyC09.r10	+	5.91	no
GWHACET00000007	5559384	5571684	SoyC10.r1	-	2.35	yes
GWHACET00000007	5597313	5602517	SoyC10.r2	-	0.19	no
GWHACET00000007	5639942	5653344	SoyC10.r3	-	6.87	yes
GWHACET00000007	5749481	5763123	SoyC10.r4	+	13.12	yes
GWHACET00000007	5800396	5805634	SoyC10.r5	+	0.4	no
GWHACET00000007	5833797	5846333	SoyC10.r6	+	6.43	yes
GWHACET00000007	5873549	5890543	SoyC10.r7	+	1.61	yes
GWHACET00000007	5907825	5918111	SoyC10.r8	+	0.07	no
GWHACET00000007	5938223	5951650	SoyC10.r9	+	1.04	yes
GWHACET00000007	5975841	5988947	SoyC10.r10	+	0.78	yes
GWHACET00000007	6013340	6025208	SoyC10.r11	+	0.14	yes
GWHACET00000007	6103823	6116199	SoyC10.r12	-	0.12	yes
GWHACET00000007	6140540	6153745	SoyC10.r13	-	0.66	yes
GWHACET00000007	6232788	6249840	SoyC10.r14	+	2.51	no
GWHACET00000007	6267219	6277518	SoyC10.r15	+	0.13	no
GWHACET00000007	6295150	6308687	SoyC10.r16	+	7.68	yes
GWHACET00000007	6333205	6346405	SoyC10.r17	+	3.18	yes
GWHACET00000007	6370829	6383260	SoyC10.r18	+	0.36	yes
GWHACET00000007	6410847	6427896	SoyC10.r19	+	2.61	yes
GWHACET00000007	6440933	6455910	SoyC10.r20	+	0	no
GWHACET00000007	6499886	6513124	SoyC10.r21	+	0.81	yes
GWHACET00000007	6529013	6541312	SoyC10.r22	+	0.72	yes
GWHACET00000007	6564498	6577494	SoyC10.r23	+	1.41	yes
GWHACEU00000007	5728714	5741014	SoyC11.r1	-	1.54	yes
GWHACEU00000007	5766645	5771883	SoyC11.r2	-	0.13	no
GWHACEU00000007	5809483	5823190	SoyC11.r3	-	20.1	yes
GWHACEU00000007	5873609	5887784	SoyC11.r4	+	0.74	no
GWHACEU00000007	5917957	5923195	SoyC11.r5	+	0.1	no
GWHACEU00000007	5951357	5963894	SoyC11.r6	+	6.64	yes
GWHACEU00000007	5991109	6008079	SoyC11.r7	+	0.5	yes
GWHACEU00000007	6025319	6035572	SoyC11.r8	+	0.01	no
GWHACEU00000007	6053129	6066610	SoyC11.r9	+	4.7	yes
GWHACEU00000007	6091135	6104276	SoyC11.r10	+	1.15	yes
GWHACEU00000007	6128738	6137765	SoyC11.r11	+	0.06	yes
GWHACEU00000007	6168417	6185419	SoyC11.r12	+	0.52	yes
GWHACEU00000007	6202699	6212984	SoyC11.r13	+	0.01	no
GWHACEU00000007	6230618	6244155	SoyC11.r14	+	7.67	yes
GWHACEU00000007	6268673	6281873	SoyC11.r15	+	5.19	yes
GWHACEU00000007	6306305	6318617	SoyC11.r16	+	0.32	yes
GWHACEU00000007	6346325	6363371	SoyC11.r17	+	0.87	yes
GWHACEU00000007	6376407	6391382	SoyC11.r18	+	0	no
GWHACEU00000007	6435357	6448595	SoyC11.r19	+	0.47	yes
GWHACEU00000007	6464482	6476781	SoyC11.r20	+	0.28	no
GWHACEU00000007	6499965	6512959	SoyC11.r21	+	0.5	yes
GWHACEV00000007	2887648	2900925	SoyC12.r1	-	4.44	yes
GWHACEV00000007	2925340	2938919	SoyC12.r2	-	10.01	yes
GWHACEV00000007	2967666	2977313	SoyC12.r3	-	0	no
GWHACEV00000007	2988250	3000572	SoyC12.r4	-	6.46	yes
GWHACEV00000007	3024676	3029919	SoyC12.r5	-	1.71	no
GWHACEV00000007	3036279	3046017	SoyC12.r6	-	0.9	no
GWHACEV00000007	3099556	3109608	SoyC12.r7	+	2.13	yes
GWHACEV00000007	3129088	3144107	SoyC12.r8	+	0.66	no
GWHACEV00000007	3179301	3196195	SoyC12.r9	+	0.45	yes
GWHACEV00000007	3220314	3230672	SoyC12.r10	+	0.4	no
GWHACEW00000007	5527016	5540702	SoyC13.r1	-	2.02	yes
GWHACEW00000007	5555815	5569856	SoyC13.r2	-	16.26	yes
GWHACEW00000007	5650034	5664072	SoyC13.r3	+	1.22	no
GWHACEW00000007	5693574	5710248	SoyC13.r4	+	0.26	no
GWHACEW00000007	5720350	5733976	SoyC13.r5	+	16.55	yes
GWHACEW00000007	5763027	5776738	SoyC13.r6	+	5	yes
GWHACEW00000007	5806706	5817011	SoyC13.r7	+	0.17	no
GWHACEW00000007	5841158	5854314	SoyC13.r8	+	11.44	no
GWHACEX00000007	5518259	5531522	SoyC14.r1	-	2.33	yes
GWHACEX00000007	5555948	5569367	SoyC14.r2	-	2.22	yes
GWHACEX00000007	5598846	5610847	SoyC14.r3	-	0.23	no
GWHACEX00000007	5618803	5631121	SoyC14.r4	-	6.01	yes
GWHACEX00000007	5643183	5653527	SoyC14.r5	-	7.62	no
GWHACEX00000007	5677648	5694547	SoyC14.r6	-	1.52	yes
GWHACEX00000007	5729726	5744745	SoyC14.r7	-	0.02	no
GWHACEX00000007	5764214	5774257	SoyC14.r8	-	14.81	yes
GWHACEX00000007	5827769	5837498	SoyC14.r9	+	0.22	no
GWHACEX00000007	5843852	5861213	SoyC14.r10	+	0.15	no
GWHACEB00000007	5516144	5529824	SoyL01.r1	-	1.73	yes
GWHACEB00000007	5544854	5558906	SoyL01.r2	-	16.79	yes
GWHACEB00000007	5638983	5652997	SoyL01.r3	+	2.17	no
GWHACEB00000007	5682411	5698991	SoyL01.r4	+	0.15	no
GWHACEB00000007	5709035	5722565	SoyL01.r5	+	6.73	no
GWHACEB00000007	5751354	5764930	SoyL01.r6	+	3.68	yes
GWHACEB00000007	5794683	5811315	SoyL01.r7	+	0.17	no
GWHACEB00000007	5821324	5834848	SoyL01.r8	+	10.29	yes
GWHACEB00000007	5863621	5877210	SoyL01.r9	+	4.14	yes
GWHACEB00000007	5906904	5917167	SoyL01.r10	+	0.19	no
GWHACEB00000007	5941311	5954453	SoyL01.r11	+	10.78	no
GWHACEC00000007	5586419	5600586	SoyL02.r1	-	20.63	yes
GWHACEC00000007	5655134	5668543	SoyL02.r2	+	1.73	no
GWHACEC00000007	5689544	5703511	SoyL02.r3	+	1.22	yes
GWHACEC00000007	5722901	5737879	SoyL02.r4	+	0.3	no
GWHACEC00000007	5771302	5787654	SoyL02.r5	+	1.85	yes
GWHACEC00000007	5809368	5822857	SoyL02.r6	+	0.33	no
GWHACEC00000007	5856079	5869462	SoyL02.r7	+	0.96	yes
GWHACED00000007	5583480	5597039	SoyL03.r1	-	6.02	yes
GWHACED00000007	5629556	5644661	SoyL03.r2	-	21.54	yes
GWHACED00000007	5698812	5708695	SoyL03.r3	+	0.84	no
GWHACED00000007	5720307	5737592	SoyL03.r4	+	0.65	no
GWHACED00000007	5749468	5763180	SoyL03.r5	+	16.69	yes
GWHACED00000007	5787462	5800590	SoyL03.r6	+	19.32	yes
GWHACED00000007	5828269	5841006	SoyL03.r7	+	6.17	yes
GWHACEE00000007	5498063	5510524	SoyL04.r1	-	2.78	yes
GWHACEE00000007	5534243	5547774	SoyL04.r2	-	0.06	yes
GWHACEE00000007	5591870	5604023	SoyL04.r3	+	1.63	no
GWHACEE00000007	5650168	5660475	SoyL04.r4	+	0.31	no
GWHACEE00000007	5684866	5697007	SoyL04.r5	+	1.12	yes
GWHACEE00000007	5722933	5736802	SoyL04.r6	+	0.26	yes
GWHACEE00000007	5763063	5776025	SoyL04.r7	+	0.91	yes
GWHACEE00000007	5797669	5812695	SoyL04.r8	+	0.29	no
GWHACEE00000007	5852037	5865363	SoyL04.r9	+	2.11	yes
GWHACEE00000007	5895125	5912024	SoyL04.r10	+	1.05	yes
GWHACEF00000007	5612701	5624996	SoyL05.r1	-	4.1	yes
GWHACEF00000007	5650652	5656129	SoyL05.r2	-	0.21	yes
GWHACEF00000007	5693473	5707181	SoyL05.r3	-	39.66	yes
GWHACEF00000007	5757623	5767368	SoyL05.r4	+	0.9	no
GWHACEF00000007	5773634	5778865	SoyL05.r5	+	0.14	no
GWHACEF00000007	5830160	5843140	SoyL05.r6	+	16.94	yes
GWHACEF00000007	5865493	5878992	SoyL05.r7	+	7.17	yes
GWHACEG00000007	5552819	5566115	SoyL06.r1	-	7.55	yes
GWHACEG00000007	5590551	5604132	SoyL06.r2	-	3.7	yes
GWHACEG00000007	5633499	5645522	SoyL06.r3	-	0.92	no
GWHACEG00000007	5653490	5665823	SoyL06.r4	-	14.39	no
GWHACEG00000007	5689948	5695191	SoyL06.r5	-	0.08	no
GWHACEG00000007	5701553	5711300	SoyL06.r6	-	0.59	no
GWHACEG00000007	5764879	5774932	SoyL06.r7	+	26.63	yes
GWHACEG00000007	5794421	5809451	SoyL06.r8	+	0.64	no
GWHACEG00000007	5844669	5861583	SoyL06.r9	+	4.11	yes
GWHACEG00000007	5885731	5896094	SoyL06.r10	+	1.01	no
GWHACEH00000007	5581385	5594677	SoyL07.r1	-	3.37	yes
GWHACEH00000007	5619111	5632691	SoyL07.r2	-	2.68	yes
GWHACEH00000007	5662058	5674081	SoyL07.r3	-	0.57	no
GWHACEH00000007	5682049	5694384	SoyL07.r4	-	12.88	yes
GWHACEH00000007	5740965	5757880	SoyL07.r5	-	2.08	yes
GWHACEH00000007	5793104	5808130	SoyL07.r6	-	0.39	no
GWHACEH00000007	5827618	5837672	SoyL07.r7	-	19.76	no
GWHACEH00000007	5891244	5900989	SoyL07.r8	+	0.29	no
GWHACEH00000007	5907350	5912593	SoyL07.r9	+	0.05	no
GWHACEI00000007	5539358	5552658	SoyL08.r1	-	6.57	yes
GWHACEI00000007	5577099	5590681	SoyL08.r2	-	3.19	no
GWHACEI00000007	5620059	5632082	SoyL08.r3	-	0.83	no
GWHACEI00000007	5640050	5652387	SoyL08.r4	-	13.25	yes
GWHACEI00000007	5698972	5715887	SoyL08.r5	-	5.35	yes
GWHACEI00000007	5751118	5766144	SoyL08.r6	-	0.28	no
GWHACEI00000007	5785632	5795687	SoyL08.r7	-	23.29	yes
GWHACEI00000007	5849276	5859024	SoyL08.r8	+	0.53	no
GWHACEI00000007	5865392	5870635	SoyL08.r9	+	0.04	no
GWHACEJ00000007	5546928	5560620	SoyL09.r1	-	2.55	yes
GWHACEJ00000007	5575798	5590135	SoyL09.r2	-	17.95	yes
GWHACEJ00000007	5670055	5684092	SoyL09.r3	+	0.91	no
GWHACEJ00000007	5713590	5723904	SoyL09.r4	+	0.18	no
GWHACEJ00000007	5748058	5761218	SoyL09.r5	+	8.54	no
GWHACDY00000007	5506580	5519846	SoyW01.r1	-	7.76	no
GWHACDY00000007	5552390	5567052	SoyW01.r2	-	3.09	yes
GWHACDY00000007	5605711	5620748	SoyW01.r3	-	0.23	no
GWHACDY00000007	5652798	5663993	SoyW01.r4	-	0.19	no
GWHACDY00000007	5711183	5724983	SoyW01.r5	+	13.22	yes
GWHACDY00000007	5749791	5762391	SoyW01.r6	+	2.66	yes
GWHACDY00000007	5790528	5808931	SoyW01.r7	+	5.6	yes
GWHACDZ00000007	6745129	6757588	SoyW02.r1	-	1.91	yes
GWHACDZ00000007	6777241	6790598	SoyW02.r2	-	1.08	yes
GWHACDZ00000007	6814978	6828697	SoyW02.r3	-	14.13	yes
GWHACDZ00000007	6875651	6889696	SoyW02.r4	+	0.61	no
GWHACDZ00000007	6932488	6948419	SoyW02.r5	+	3.83	yes
GWHACDZ00000007	6977089	6990574	SoyW02.r6	+	3.89	yes
GWHACEA00000007	2949730	2962040	SoyW03.r1	-	5.22	yes
GWHACEA00000007	2992734	3006262	SoyW03.r2	-	0.23	yes
GWHACEA00000007	3046348	3059866	SoyW03.r3	-	0.83	yes
GWHACEA00000007	3085433	3095885	SoyW03.r4	-	6.12	yes
GWHACEA00000007	3107656	3124240	SoyW03.r5	-	2.12	no
GWHACEA00000007	3142093	3159019	SoyW03.r6	-	0.44	yes
GWHACEA00000007	3184924	3190159	SoyW03.r7	-	2.75	no
GWHACEA00000007	3222552	3235890	SoyW03.r8	-	0.69	no
GWHACEA00000007	3302232	3314531	SoyW03.r9	+	79.78	yes
GWHACEA00000007	3365030	3376806	SoyW03.r10	+	2.74	no
Chr07	5627901	5640373	W05.r1	-	16.49	yes
Chr07	5664158	5677694	W05.r2	-	9.89	yes
Chr07	5721832	5733992	W05.r3	+	2.81	no
Chr07	5780227	5790544	W05.r4	+	0.26	no
Chr07	5814984	5827135	W05.r5	+	14.39	yes
Chr07	5853198	5867107	W05.r6	+	32.52	yes
Chr07	5893478	5906473	W05.r7	+	21.49	yes
Chr07	5928147	5943192	W05.r8	+	0.78	no
Chr07	5982577	5995909	W05.r9	+	1.53	no
Chr07	6025675	6042586	W05.r10	+	5.69	yes
chr7_rc	5530236	5543928	Wms82.r1	-	5.08	yes
chr7_rc	5558994	5573049	Wms82.r2	-	22.37	yes
chr7_rc	5653256	5667279	Wms82.r3	+	0.87	no
chr7_rc	5696765	5713468	Wms82.r4	+	0.06	no
chr7_rc	5723574	5737210	Wms82.r5	+	3.93	yes
chr7_rc	5766276	5780002	Wms82.r6	+	11.29	yes
chr7_rc	5809978	5820276	Wms82.r7	+	0.05	no
chr7_rc	5844431	5857585	Wms82.r8	+	5.24	no
GWHAAEV00000007.1	5569122	5583289	ZH13.v2.r1	-	13.83	yes
GWHAAEV00000007.1	5637865	5651291	ZH13.v2.r2	+	0.92	no
GWHAAEV00000007.1	5672587	5686283	ZH13.v2.r3	+	1.66	yes
GWHAAEV00000007.1	5705779	5720774	ZH13.v2.r4	+	0.52	no
GWHAAEV00000007.1	5754298	5770669	ZH13.v2.r5	+	0.93	yes
GWHAAEV00000007.1	5792405	5805898	ZH13.v2.r6	+	0.38	yes
GWHAAEV00000007.1	5839204	5852602	ZH13.v2.r7	+	0.86	yes
a Transcriptional Start Region.
