# Supplementary material for: A giant NLR gene confers broad-spectrum resistance to Phytophthora sojae in soybean
Source: Nat Commun. 2021 Nov 5;12:6263. doi: 10.1038/s41467-021-26554-8 (PMC8571336; doi:10.1038/s41467-021-26554-8)
Supplement: Supplementary file 9 — Source Data [file 41467_2021_26554_MOESM9_ESM.xlsx]

## Sheet: Figure 1d
Figure 1d Relative expression of R6 in different tissues.
root	1.05083	0.880318	1.08866
stem	2.70425	2.74807	2.77183
leaf	10.2637	10.3455	9.61819
bud	1.6797	1.59703	1.66906
flower	2.1373	2.11922	2.45914
pod	1.11255	1.14551	1.01538
seed	1.49394	1.64584	1.56929

## Sheet: Figure 2b,c
Fig. 2b Statistics of the resistance test of homozygous T2 families using Race 25
Control	0.0555556	0	0.388889	0.222222	0.222222	0.357143
F5	0.99	1	0.95	0.97	0.97
pAtUbi3:CDS-Rps11-1	1	0.666667	0.941176	1	1
pAtUbi3:CDS-Rps11-2	0.944444	1	0.944444	0.944444	1	1	1
Fig. 2c Relative expression of the transgene (R6)
Control	0	0	0	0.00301411	0.000355828	0
F5	2.58167	2.18527	3.49558	4.47403	5.47328
pAtUbi3:CDS-Rps11-1	0.465456	0.488093	0.529976	0.480255	0.674501
pAtUbi3:CDS-Rps11-2	0.319865	0.35749	0.327612	0.350698	0.430657	0.306282	0.354907

## Sheet: Figure 4 (Box 4)
Figure 4 (Box 4) the comparison of the expression levels of NLR genes with TSR (TSR+) and without TSR (TSR-)
STR-	0.03	0.42	0.01	0.02	0.11	1.28	0.22	0.19	0	0.08	0.75	0.18	0.41	1.38	0.09	0.34	0.07	10.04	0.16	0.61	3.43	0.64	0.59	3.96	0.67	0.45	0.64	0.22	0.54	0.56	22.49	4.15	0.32	3.99	0.66	1.75	1.06	0.12	0.06	0.01	1.13	0.01	0.01	11.12	0.72	0.29	0.46	0.24	5.91
STR+	9.58	0.14	37.89	15.39	9.69	0.16	4.04	13.83	3.8	17.61	11.94	16.84	3.59	5.77	0.86	1.55	17.32	1.09	0.28	4.96	4.31	27.95	8.33	0.71	2.07	21.71	5.51	5.81	12.2	19.01	14.95	2.4	1.59	9.22	2.19	3.91	5.36	5.96	3.67	38.54	2.13	4.61	1.67	1.11	10.94	2.36	8.4	4.89	2.88
[truncated: 138 more columns]

## Sheet: Supplementary Figure 4b
Supplementary Fig. 4b Expression profile of the twelve NBS-LRR genes in the Rps11 region
R1	16.5286	19.2244
R2	0.0230291	0.034216
R3	0.211425	0.176447
R4	68.3776	89.3872
R5	0.730317	0.843956
R6	26.3315	59.2736
R7	0	0.116097
R8	0.00470509	0.0279628
R9	16.8619	33.0231
R10	0.14	0.14
R11	0.198305	0.402669
R12	6.9023	18.9832

## Sheet: Supplementary Figure 6a-d
Supplementary Fig. 6a Expression of R5, R6, R7 and R8 in uninoculated stems.
R5	0	0.04	0.02	0.04
R6	20.53	24.41	19.8	17.39
R7	0.01	0.01	0.01	0.01
R8	0.03	0.03	0.03	0.01
Supplementary Fig. 6b Expression of R5, R6, R7 and R8 in stems 4 hours after inoculation with P. sojae Race 1
R5	0	0.02	0.01	0.01
R6	1.65	1.77	1.55	1.39
R7	0	0	0	0
R8	0.01	0.01	0.01	0
Supplementary Fig. 6c Expression of R5, R6, R7 and R8 in stems 8 hours after inoculation with P. sojae Race 1
R5	0.00137165	0.00174158	0.00132297	0.000847704
R6	0.299759	0.324422	0.230335	0.186271
R7	7.78725e-06	7.78725e-06	7.78725e-06	7.78725e-06
R8	0.00105257	0.00645929	0.00511615	7.78725e-06
Supplementary Fig. 6d Expression of R5, R6, R7 and R8 in stems 12 hours after inoculation with P. sojae Race 1
R5	0	0.01	0	0
R6	1.16	0.68	0.99	1.01
R7	0	0	0	0
R8	0.03	0.02	0.01	0.01

## Sheet: Supplementary Figure 8
Supplementary Fig. 8a Statistics of the resistance test of homozygous T2 families using Race 31
Control	0	0.25	0	0	0	0
F5	1	0.95	0.95	0.97	0.99
pAtUbi3:CDS-Rps11-1	1	1	1	1	0.944444
pAtUbi3:CDS-Rps11-2	1	0.888889	1	1	0.666667	1	1
Supplementary Fig. 8b Statistics of the resistance test of homozygous T2 families using Race 06-03
Control	0	0	0	0	0.0666667	0
F5	1	1	0.95	0.97	0.98
pAtUbi3:CDS-Rps11-1	0.75	0.666667	0.941176	0.928571	0.941176
pAtUbi3:CDS-Rps11-2	0.75	0.866667	0.777778	0.75	1	1	0.8

## Sheet: Supplementary Figure 9
Supplementary Fig. 9 Correlation between the expression of R6 (Rps11) and the survival rate after inoculation in T2 population.
Relative Expression	0	0	0	0.00301411	0.000355828	0	0.465456	0.488093	0.529976	0.480255	0.674501	0.319865	0.35749	0.327612	0.350698	0.430657	0.306282	0.354907	0.184772	0.252994	0.389677	0.00153075
Survival Rate (Race 25)	0.0555556	0	0.388889	0.222222	0.222222	0.357143	1	0.666667	0.941176	1	1	0.944444	1	0.944444	0.944444	1	1	1	0.375	0.166667	0.2	0.411765
Survival Rate (Race 31)	0	0.25	0	0	0	0	1	1	1	1	0.944444	1	0.888889	1	1	0.666667	1	1	0.5	0.888889	0.166667	0.705882
Survival Rate (Race 06-03)	0	0	0	0	0.0666667	0	0.75	0.666667	0.941176	0.928571	0.941176	0.75	0.866667	0.777778	0.75	1	1	0.8	0.588235	0.5	0.611111	0.9
